# Supplementary material for: Proteome profiling of endogenous and potential S-nitrosylation in colorectal cancer
Source: Front Endocrinol (Lausanne). 2023 Apr 14;14:1153719. doi: 10.3389/fendo.2023.1153719 (PMC10140627; doi:10.3389/fendo.2023.1153719)
Supplement: Supplementary file 2 [file Table_1.xlsx]

## Sheet: Human cancer tissue
	ONTOLOGY	ID	Description	GeneRatio	BgRatio	pvalue	p.adjust	qvalue	geneID	Count
GO:0042744	BP	GO:0042744	hydrogen peroxide catabolic process	7/56	30/18800	2.72309e-12	4.53122e-09	3.20464e-09	CAT/HBB/HP/MPO/PRDX1/PRDX4/PRDX5	7
GO:0042743	BP	GO:0042743	hydrogen peroxide metabolic process	7/56	55/18800	2.56366e-10	2.13296e-07	1.50851e-07	CAT/HBB/HP/MPO/PRDX1/PRDX4/PRDX5	7
GO:0098869	BP	GO:0098869	cellular oxidant detoxification	8/56	100/18800	5.54835e-10	3.07748e-07	2.17651e-07	CAT/GSTP1/HBB/HP/MPO/PRDX1/PRDX4/PRDX5	8
GO:0070527	BP	GO:0070527	platelet aggregation	7/56	69/18800	1.32009e-09	5.49157e-07	3.88384e-07	ACTB/FGB/FGG/FLNA/HBB/MYL12A/PPIA	7
GO:1990748	BP	GO:1990748	cellular detoxification	8/56	115/18800	1.70433e-09	5.67202e-07	4.01146e-07	CAT/GSTP1/HBB/HP/MPO/PRDX1/PRDX4/PRDX5	8
GO:0097237	BP	GO:0097237	cellular response to toxic substance	8/56	123/18800	2.91394e-09	8.08132e-07	5.71541e-07	CAT/GSTP1/HBB/HP/MPO/PRDX1/PRDX4/PRDX5	8
GO:0034109	BP	GO:0034109	homotypic cell-cell adhesion	7/56	93/18800	1.09727e-08	2.60838e-06	1.84474e-06	ACTB/FGB/FGG/FLNA/HBB/MYL12A/PPIA	7
GO:0098754	BP	GO:0098754	detoxification	8/56	150/18800	1.39873e-08	2.90936e-06	2.05761e-06	CAT/GSTP1/HBB/HP/MPO/PRDX1/PRDX4/PRDX5	8
GO:0030168	BP	GO:0030168	platelet activation	7/56	130/18800	1.12429e-07	2.07868e-05	1.47012e-05	ACTB/FGB/FGG/FLNA/HBB/MYL12A/PPIA	7
GO:0000302	BP	GO:0000302	response to reactive oxygen species	8/56	203/18800	1.46653e-07	2.44031e-05	1.72588e-05	CAT/GSTP1/HBB/HP/MPO/PRDX1/PRDX5/RACK1	8
GO:0006091	BP	GO:0006091	generation of precursor metabolites and energy	11/56	494/18800	1.88811e-07	2.8562e-05	2.02001e-05	ADH1A/ADH1C/CAT/GAPDH/HMGCS2/IDH2/LDHA/MDH2/PKM/SDHA/TPI1	11
GO:0007596	BP	GO:0007596	blood coagulation	8/56	221/18800	2.80947e-07	3.8958e-05	2.75525e-05	ACTB/FGB/FGG/FLNA/HBB/MYL12A/PPIA/SERPINA1	8
GO:0050817	BP	GO:0050817	coagulation	8/56	226/18800	3.33153e-07	4.09506e-05	2.89618e-05	ACTB/FGB/FGG/FLNA/HBB/MYL12A/PPIA/SERPINA1	8
GO:0007599	BP	GO:0007599	hemostasis	8/56	227/18800	3.44536e-07	4.09506e-05	2.89618e-05	ACTB/FGB/FGG/FLNA/HBB/MYL12A/PPIA/SERPINA1	8
GO:0072593	BP	GO:0072593	reactive oxygen species metabolic process	8/56	231/18800	3.93467e-07	4.36486e-05	3.08699e-05	CAT/GSTP1/HBB/HP/MPO/PRDX1/PRDX4/PRDX5	8
GO:0042060	BP	GO:0042060	wound healing	10/56	429/18800	4.80571e-07	4.99794e-05	3.53472e-05	ACTB/CD44/FGB/FGG/FLNA/HBB/MYL12A/PPIA/S100A8/SERPINA1	10
GO:0006979	BP	GO:0006979	response to oxidative stress	10/56	433/18800	5.23086e-07	5.12009e-05	3.62112e-05	CAT/GSTP1/HBB/HP/MPO/PPIA/PRDX1/PRDX4/PRDX5/RACK1	10
GO:0009636	BP	GO:0009636	response to toxic substance	8/56	247/18800	6.53448e-07	6.04077e-05	4.27225e-05	CAT/GSTP1/HBB/HP/MPO/PRDX1/PRDX4/PRDX5	8
GO:0006090	BP	GO:0006090	pyruvate metabolic process	6/56	106/18800	7.19465e-07	6.301e-05	4.4563e-05	GAPDH/LDHA/LDHB/PKM/TPI1/VDAC1	6
GO:1900024	BP	GO:1900024	regulation of substrate adhesion-dependent cell spreading	5/56	58/18800	7.93691e-07	6.60351e-05	4.67024e-05	ACTN4/CDC42/FGB/FGG/FLNA	5
GO:1900026	BP	GO:1900026	positive regulation of substrate adhesion-dependent cell spreading	4/56	42/18800	7.26342e-06	0.000559646	0.000395802	CDC42/FGB/FGG/FLNA	4
GO:0052547	BP	GO:0052547	regulation of peptidase activity	9/56	456/18800	7.39916e-06	0.000559646	0.000395802	ANXA2/CD44/CTSB/GAPDH/HSPD1/PRDX5/RACK1/S100A8/SERPINA1	9
GO:0010769	BP	GO:0010769	regulation of cell morphogenesis involved in differentiation	5/56	96/18800	9.71612e-06	0.00070294	0.000497145	ACTN4/CDC42/FGB/FGG/FLNA	5
GO:0034116	BP	GO:0034116	positive regulation of heterotypic cell-cell adhesion	3/56	15/18800	1.11052e-05	0.000769958	0.000544543	CD44/FGB/FGG	3
GO:2001233	BP	GO:2001233	regulation of apoptotic signaling pathway	8/56	370/18800	1.2997e-05	0.000865083	0.000611819	CD44/FGB/FGG/GSTP1/PPIA/RACK1/S100A8/VDAC2	8
GO:0050878	BP	GO:0050878	regulation of body fluid levels 内分泌	8/56	382/18800	1.63631e-05	0.00104724	0.000740644	ACTB/FGB/FGG/FLNA/HBB/MYL12A/PPIA/SERPINA1	8
GO:0034446	BP	GO:0034446	substrate adhesion-dependent cell spreading	5/56	109/18800	1.80332e-05	0.00111138	0.00078601	ACTN4/CDC42/FGB/FGG/FLNA	5
GO:0022604	BP	GO:0022604	regulation of cell morphogenesis	7/56	305/18800	3.24115e-05	0.00192617	0.00136226	ACTN4/CD44/CDC42/CFL1/FGB/FGG/FLNA	7
GO:0052548	BP	GO:0052548	regulation of endopeptidase activity	8/56	426/18800	3.56651e-05	0.00204644	0.00144732	ANXA2/CD44/GAPDH/HSPD1/PRDX5/RACK1/S100A8/SERPINA1	8
GO:0031638	BP	GO:0031638	zymogen activation	4/56	64/18800	3.92741e-05	0.00217841	0.00154065	ANXA2/FGB/FGG/HP	4
GO:0031639	BP	GO:0031639	plasminogen activation	3/56	25/18800	5.49621e-05	0.00285803	0.0020213	ANXA2/FGB/FGG	3
GO:0034114	BP	GO:0034114	regulation of heterotypic cell-cell adhesion	3/56	25/18800	5.49621e-05	0.00285803	0.0020213	CD44/FGB/FGG	3
GO:2001234	BP	GO:2001234	negative regulation of apoptotic signaling pathway	6/56	230/18800	6.11876e-05	0.00308534	0.00218207	CD44/FGB/FGG/GSTP1/PPIA/VDAC2	6
GO:0034614	BP	GO:0034614	cellular response to reactive oxygen species	5/56	147/18800	7.56521e-05	0.0037025	0.00261855	CAT/MPO/PRDX1/PRDX5/RACK1	5
GO:0010770	BP	GO:0010770	positive regulation of cell morphogenesis involved in differentiation	4/56	79/18800	8.98474e-05	0.0042716	0.00302103	CDC42/FGB/FGG/FLNA	4
GO:0031589	BP	GO:0031589	cell-substrate adhesion	7/56	364/18800	9.8753e-05	0.00445462	0.00315047	ACTN1/ACTN4/CD44/CDC42/FGB/FGG/FLNA	7
GO:0006096	BP	GO:0006096	glycolytic process	4/56	81/18800	9.9051e-05	0.00445462	0.00315047	GAPDH/LDHA/PKM/TPI1	4
GO:0006757	BP	GO:0006757	ATP generation from ADP	4/56	82/18800	0.000103901	0.00452534	0.00320048	GAPDH/LDHA/PKM/TPI1	4
GO:0006099	BP	GO:0006099	tricarboxylic acid cycle	3/56	31/18800	0.000106063	0.00452534	0.00320048	IDH2/MDH2/SDHA	3
GO:0010466	BP	GO:0010466	negative regulation of peptidase activity	6/56	262/18800	0.000125292	0.00521215	0.00368622	ANXA2/CD44/CTSB/GAPDH/PRDX5/SERPINA1	6
GO:0046031	BP	GO:0046031	ADP metabolic process	4/56	90/18800	0.000149132	0.00605259	0.00428061	GAPDH/LDHA/PKM/TPI1	4
GO:2001242	BP	GO:2001242	regulation of intrinsic apoptotic signaling pathway	5/56	171/18800	0.000154144	0.00610704	0.00431913	CD44/PPIA/RACK1/S100A8/VDAC2	5
GO:0045454	BP	GO:0045454	cell redox homeostasis	3/56	37/18800	0.000181031	0.0070055	0.00495454	PRDX1/PRDX4/PRDX5	3
GO:0034599	BP	GO:0034599	cellular response to oxidative stress	6/56	284/18800	0.000194176	0.00734337	0.0051935	CAT/MPO/PPIA/PRDX1/PRDX5/RACK1	6
GO:0044403	BP	GO:0044403	biological process involved in symbiotic interaction	6/56	286/18800	0.00020168	0.00745769	0.00527435	CFL1/CTSB/GAPDH/HSPD1/LGALS1/PPIA	6
GO:0006165	BP	GO:0006165	nucleoside diphosphate phosphorylation	4/56	99/18800	0.000215388	0.00779142	0.00551038	GAPDH/LDHA/PKM/TPI1	4
GO:0046939	BP	GO:0046939	nucleotide phosphorylation	4/56	100/18800	0.000223868	0.00792588	0.00560547	GAPDH/LDHA/PKM/TPI1	4
GO:0051222	BP	GO:0051222	positive regulation of protein transport	6/56	293/18800	0.00022977	0.00796537	0.0056334	CDC42/FGB/FGG/FLNA/PPIA/RACK1	6
GO:0009135	BP	GO:0009135	purine nucleoside diphosphate metabolic process	4/56	103/18800	0.000250753	0.00834504	0.00590192	GAPDH/LDHA/PKM/TPI1	4
GO:0009179	BP	GO:0009179	purine ribonucleoside diphosphate metabolic process	4/56	103/18800	0.000250753	0.00834504	0.00590192	GAPDH/LDHA/PKM/TPI1	4
GO:0021762	BP	GO:0021762	substantia nigra development	3/56	44/18800	0.000304047	0.00971883	0.00687351	ACTB/CDC42/DYNLL1	3
GO:1904951	BP	GO:1904951	positive regulation of establishment of protein localization	6/56	309/18800	0.000305609	0.00971883	0.00687351	CDC42/FGB/FGG/FLNA/PPIA/RACK1	6
GO:0006069	BP	GO:0006069	ethanol oxidation	2/56	9/18800	0.000309554	0.00971883	0.00687351	ADH1A/ADH1C	2
GO:0051604	BP	GO:0051604	protein maturation	6/56	314/18800	0.000332954	0.0101916	0.00720789	ANXA2/FGB/FGG/HP/HSPD1/PRDX4	6
GO:0045785	BP	GO:0045785	positive regulation of cell adhesion	7/56	446/18800	0.00034299	0.0101916	0.00720789	CD44/CDC42/FGB/FGG/FLNA/HSPD1/LGALS1	7
GO:0009185	BP	GO:0009185	ribonucleoside diphosphate metabolic process	4/56	112/18800	0.000345328	0.0101916	0.00720789	GAPDH/LDHA/PKM/TPI1	4
GO:0043281	BP	GO:0043281	regulation of cysteine-type endopeptidase activity involved in apoptotic process	5/56	204/18800	0.000349112	0.0101916	0.00720789	CD44/HSPD1/PRDX5/RACK1/S100A8	5
GO:0002526	BP	GO:0002526	acute inflammatory response	4/56	113/18800	0.000357213	0.0102483	0.00724799	GSTP1/HP/S100A8/SERPINA1	4
GO:0062197	BP	GO:0062197	cellular response to chemical stress	6/56	332/18800	0.00044767	0.0126144	0.00892138	CAT/MPO/PPIA/PRDX1/PRDX5/RACK1	6
GO:0032496	BP	GO:0032496	response to lipopolysaccharide	6/56	333/18800	0.000454847	0.0126144	0.00892138	GSTP1/HMGCS2/MPO/S100A14/S100A8/VIM	6
GO:0010810	BP	GO:0010810	regulation of cell-substrate adhesion	5/56	217/18800	0.000463113	0.0126331	0.00893461	ACTN4/CDC42/FGB/FGG/FLNA	5
GO:0010811	BP	GO:0010811	positive regulation of cell-substrate adhesion	4/56	122/18800	0.000477726	0.0128215	0.00906787	CDC42/FGB/FGG/FLNA	4
GO:0050832	BP	GO:0050832	defense response to fungus	3/56	53/18800	0.000527695	0.0139378	0.00985735	GAPDH/MPO/S100A8	3
GO:0042542	BP	GO:0042542	response to hydrogen peroxide	4/56	128/18800	0.000572614	0.0148541	0.0105054	CAT/HBB/HP/RACK1	4
GO:0045861	BP	GO:0045861	negative regulation of proteolysis	6/56	350/18800	0.000591218	0.0148541	0.0105054	ANXA2/CD44/CTSB/GAPDH/PRDX5/SERPINA1	6
GO:2000116	BP	GO:2000116	regulation of cysteine-type endopeptidase activity	5/56	229/18800	0.000591415	0.0148541	0.0105054	CD44/HSPD1/PRDX5/RACK1/S100A8	5
GO:0010038	BP	GO:0010038	response to metal ion	6/56	351/18800	0.000600131	0.0148541	0.0105054	CAT/FGB/FGG/HMGCS2/S100A8/TF	6
GO:0009132	BP	GO:0009132	nucleoside diphosphate metabolic process	4/56	130/18800	0.000607019	0.0148541	0.0105054	GAPDH/LDHA/PKM/TPI1	4
GO:0002237	BP	GO:0002237	response to molecule of bacterial origin	6/56	354/18800	0.000627501	0.0151328	0.0107024	GSTP1/HMGCS2/MPO/S100A14/S100A8/VIM	6
GO:0070486	BP	GO:0070486	leukocyte aggregation	2/56	13/18800	0.000665586	0.0158219	0.0111899	CD44/S100A8	2
GO:0006066	BP	GO:0006066	alcohol metabolic process	6/56	361/18800	0.000695142	0.0162918	0.0115221	ADH1A/ADH1C/CAT/HMGCS2/IDH2/TPI1	6
GO:0042742	BP	GO:0042742	defense response to bacterium	6/56	364/18800	0.000725807	0.0167742	0.0118633	FGB/HP/MPO/S100A14/S100A8/TF	6
GO:0034113	BP	GO:0034113	heterotypic cell-cell adhesion	3/56	61/18800	0.000797171	0.0180217	0.0127456	CD44/FGB/FGG	3
GO:0051346	BP	GO:0051346	negative regulation of hydrolase activity	6/56	371/18800	0.000801444	0.0180217	0.0127456	ANXA2/CD44/CTSB/GAPDH/PRDX5/SERPINA1	6
GO:0072378	BP	GO:0072378	blood coagulation, fibrin clot formation	2/56	15/18800	0.000892561	0.0195635	0.0138361	FGB/FGG	2
GO:0010951	BP	GO:0010951	negative regulation of endopeptidase activity	5/56	251/18800	0.00089384	0.0195635	0.0138361	ANXA2/CD44/GAPDH/PRDX5/SERPINA1	5
GO:0009620	BP	GO:0009620	response to fungus	3/56	64/18800	0.000917041	0.0195635	0.0138361	GAPDH/MPO/S100A8	3
GO:0048857	BP	GO:0048857	neural nucleus development	3/56	64/18800	0.000917041	0.0195635	0.0138361	ACTB/CDC42/DYNLL1	3
GO:0006089	BP	GO:0006089	lactate metabolic process	2/56	16/18800	0.00101812	0.0209155	0.0147922	LDHA/LDHB	2
GO:0017014	BP	GO:0017014	protein nitrosylation	2/56	16/18800	0.00101812	0.0209155	0.0147922	GAPDH/S100A8	2
GO:0018119	BP	GO:0018119	peptidyl-cysteine S-nitrosylation	2/56	16/18800	0.00101812	0.0209155	0.0147922	GAPDH/S100A8	2
GO:0016052	BP	GO:0016052	carbohydrate catabolic process	4/56	152/18800	0.00108827	0.0220839	0.0156185	GAPDH/LDHA/PKM/TPI1	4
GO:0009226	BP	GO:0009226	nucleotide-sugar biosynthetic process	2/56	17/18800	0.00115167	0.022814	0.0161349	GMDS/NANS	2
GO:0072376	BP	GO:0072376	protein activation cascade	2/56	17/18800	0.00115167	0.022814	0.0161349	FGB/FGG	2
GO:0006801	BP	GO:0006801	superoxide metabolic process	3/56	72/18800	0.0012908	0.0251349	0.0177763	GSTP1/MPO/PRDX1	3
GO:0046034	BP	GO:0046034	ATP metabolic process	5/56	273/18800	0.00129904	0.0251349	0.0177763	GAPDH/LDHA/PKM/SDHA/TPI1	5
GO:0099173	BP	GO:0099173	postsynapse organization	4/56	163/18800	0.0014086	0.0269414	0.019054	ACTB/ACTN1/CDC42/CFL1	4
GO:0006919	BP	GO:0006919	activation of cysteine-type endopeptidase activity involved in apoptotic process	3/56	77/18800	0.00156665	0.0296239	0.0209511	HSPD1/RACK1/S100A8	3
GO:0007249	BP	GO:0007249	I-kappaB kinase/NF-kappaB signaling	5/56	288/18800	0.00164423	0.0307417	0.0217416	FLNA/GAPDH/GSTP1/LGALS1/PRDX4	5
GO:0022409	BP	GO:0022409	positive regulation of cell-cell adhesion	5/56	291/18800	0.00172066	0.0318131	0.0224994	CD44/FGB/FGG/HSPD1/LGALS1	5
GO:0001895	BP	GO:0001895	retina homeostasis	3/56	80/18800	0.00174856	0.0319193	0.0225745	ACTB/PRDX1/TF	3
GO:0006067	BP	GO:0006067	ethanol metabolic process	2/56	21/18800	0.00176477	0.0319193	0.0225745	ADH1A/ADH1C	2
GO:0097193	BP	GO:0097193	intrinsic apoptotic signaling pathway	5/56	295/18800	0.00182659	0.0326822	0.0231141	CD44/PPIA/RACK1/S100A8/VDAC2	5
GO:0031647	BP	GO:0031647	regulation of protein stability	5/56	300/18800	0.00196565	0.0347962	0.0246091	DSG1/FLNA/GAPDH/HSPD1/TF	5
GO:1903829	BP	GO:1903829	positive regulation of protein localization	6/56	446/18800	0.00205339	0.0359668	0.0254371	CDC42/FGB/FGG/FLNA/PPIA/RACK1	6
GO:0019430	BP	GO:0019430	removal of superoxide radicals	2/56	23/18800	0.00211802	0.0363339	0.0256967	MPO/PRDX1	2
GO:0040019	BP	GO:0040019	positive regulation of embryonic development	2/56	23/18800	0.00211802	0.0363339	0.0256967	CFL1/RACK1	2
GO:0042730	BP	GO:0042730	fibrinolysis	2/56	24/18800	0.00230617	0.0390946	0.0276491	FGB/FGG	2
GO:0009060	BP	GO:0009060	aerobic respiration	4/56	187/18800	0.00232594	0.0390946	0.0276491	CAT/IDH2/MDH2/SDHA	4
GO:0030901	BP	GO:0030901	midbrain development	3/56	90/18800	0.00244832	0.0405664	0.0286901	ACTB/CDC42/DYNLL1	3
GO:0071450	BP	GO:0071450	cellular response to oxygen radical	2/56	25/18800	0.00250192	0.0405664	0.0286901	MPO/PRDX1	2
GO:0071451	BP	GO:0071451	cellular response to superoxide	2/56	25/18800	0.00250192	0.0405664	0.0286901	MPO/PRDX1	2
GO:0050821	BP	GO:0050821	protein stabilization	4/56	191/18800	0.00251102	0.0405664	0.0286901	DSG1/FLNA/GAPDH/HSPD1	4
GO:0002793	BP	GO:0002793	positive regulation of peptide secretion	3/56	93/18800	0.0026874	0.040963	0.0289705	FGB/FGG/S100A8	3
GO:0043393	BP	GO:0043393	regulation of protein binding	4/56	196/18800	0.00275633	0.040963	0.0289705	ACTB/ANXA2/CDC42/RACK1	4
GO:0043648	BP	GO:0043648	dicarboxylic acid metabolic process	3/56	95/18800	0.00285451	0.040963	0.0289705	IDH2/MDH2/SDHA	3
GO:0032872	BP	GO:0032872	regulation of stress-activated MAPK cascade	4/56	198/18800	0.0028589	0.040963	0.0289705	CDC42/GSTP1/PPIA/PRDX1	4
GO:0002148	BP	GO:0002148	hypochlorous acid metabolic process	1/56	1/18800	0.00297872	0.040963	0.0289705	MPO	1
GO:0002149	BP	GO:0002149	hypochlorous acid biosynthetic process	1/56	1/18800	0.00297872	0.040963	0.0289705	MPO	1
GO:0006055	BP	GO:0006055	CMP-N-acetylneuraminate biosynthetic process	1/56	1/18800	0.00297872	0.040963	0.0289705	NANS	1
GO:0019242	BP	GO:0019242	methylglyoxal biosynthetic process	1/56	1/18800	0.00297872	0.040963	0.0289705	TPI1	1
GO:0035732	BP	GO:0035732	nitric oxide storage	1/56	1/18800	0.00297872	0.040963	0.0289705	GSTP1	1
GO:0046381	BP	GO:0046381	CMP-N-acetylneuraminate metabolic process	1/56	1/18800	0.00297872	0.040963	0.0289705	NANS	1
GO:0051623	BP	GO:0051623	positive regulation of norepinephrine uptake	1/56	1/18800	0.00297872	0.040963	0.0289705	ACTB	1
GO:0061691	BP	GO:0061691	detoxification of hydrogen peroxide	1/56	1/18800	0.00297872	0.040963	0.0289705	CAT	1
GO:0061692	BP	GO:0061692	cellular detoxification of hydrogen peroxide	1/56	1/18800	0.00297872	0.040963	0.0289705	CAT	1
GO:0072749	BP	GO:0072749	cellular response to cytochalasin B	1/56	1/18800	0.00297872	0.040963	0.0289705	ACTB	1
GO:0110099	BP	GO:0110099	negative regulation of calcium import into the mitochondrion	1/56	1/18800	0.00297872	0.040963	0.0289705	VDAC1	1
GO:1901328	BP	GO:1901328	response to cytochalasin B	1/56	1/18800	0.00297872	0.040963	0.0289705	ACTB	1
GO:1905597	BP	GO:1905597	positive regulation of low-density lipoprotein particle receptor binding	1/56	1/18800	0.00297872	0.040963	0.0289705	ANXA2	1
GO:0070302	BP	GO:0070302	regulation of stress-activated protein kinase signaling cascade	4/56	201/18800	0.00301763	0.040963	0.0289705	CDC42/GSTP1/PPIA/PRDX1	4
GO:0045807	BP	GO:0045807	positive regulation of endocytosis	3/56	97/18800	0.00302791	0.040963	0.0289705	ANXA2/CDC42/TF	3
GO:2001237	BP	GO:2001237	negative regulation of extrinsic apoptotic signaling pathway	3/56	97/18800	0.00302791	0.040963	0.0289705	FGB/FGG/GSTP1	3
GO:0006721	BP	GO:0006721	terpenoid metabolic process	3/56	98/18800	0.00311699	0.0417256	0.0295099	ADH1A/ADH1C/HMGCS2	3
GO:0000303	BP	GO:0000303	response to superoxide	2/56	28/18800	0.00313443	0.0417256	0.0295099	MPO/PRDX1	2
GO:0070371	BP	GO:0070371	ERK1 and ERK2 cascade	5/56	335/18800	0.00316606	0.041812	0.029571	CD44/FGB/FGG/GSTP1/TF	5
GO:0045216	BP	GO:0045216	cell-cell junction organization	4/56	205/18800	0.00323851	0.0424321	0.0300096	ACTB/CDC42/DSG1/FLNA	4
GO:0000305	BP	GO:0000305	response to oxygen radical	2/56	29/18800	0.0033602	0.0436826	0.0308939	MPO/PRDX1	2
GO:0051702	BP	GO:0051702	biological process involved in interaction with symbiont	3/56	101/18800	0.00339384	0.043778	0.0309614	CFL1/GAPDH/HSPD1	3
GO:0051223	BP	GO:0051223	regulation of protein transport	6/56	495/18800	0.00344472	0.0440924	0.0311838	CDC42/FGB/FGG/FLNA/PPIA/RACK1	6
GO:2001243	BP	GO:2001243	negative regulation of intrinsic apoptotic signaling pathway	3/56	102/18800	0.00348937	0.044323	0.0313468	CD44/PPIA/VDAC2	3
GO:0034694	BP	GO:0034694	response to prostaglandin	2/56	31/18800	0.00383386	0.0479665	0.0339237	GNB1/HMGCS2	2
GO:1902042	BP	GO:1902042	negative regulation of extrinsic apoptotic signaling pathway via death domain receptors	2/56	31/18800	0.00383386	0.0479665	0.0339237	FGB/FGG	2
GO:0008637	BP	GO:0008637	apoptotic mitochondrial changes	3/56	107/18800	0.00399168	0.0495683	0.0350565	GGCT/HSPD1/VDAC2	3

## Sheet: SW 480
	ONTOLOGY	ID	Description	GeneRatio	BgRatio	pvalue	p.adjust	qvalue	geneID	Count
GO:2001233	BP	GO:2001233	regulation of apoptotic signaling pathway	10/56	370/18800	1.229e-07	0.000233878	0.000157312	ENO1/FGB/GPX1/GSTP1/HSPA1B/MIF/PPIA/RACK1/S100A8/VDAC2	10
GO:2001234	BP	GO:2001234	negative regulation of apoptotic signaling pathway	8/56	230/18800	3.80708e-07	0.000345327	0.000232275	ENO1/FGB/GPX1/GSTP1/HSPA1B/MIF/PPIA/VDAC2	8
GO:0006090	BP	GO:0006090	pyruvate metabolic process	6/56	106/18800	7.19465e-07	0.000345327	0.000232275	ENO1/GAPDH/LDHA/LDHB/TPI1/VDAC1	6
GO:2001242	BP	GO:2001242	regulation of intrinsic apoptotic signaling pathway	7/56	171/18800	7.25859e-07	0.000345327	0.000232275	ENO1/GPX1/MIF/PPIA/RACK1/S100A8/VDAC2	7
GO:0044403	BP	GO:0044403	biological process involved in symbiotic interaction	8/56	286/18800	1.96215e-06	0.000746793	0.00050231	CFL1/GAPDH/GPX1/HSPA1B/HSPA8/HSPD1/LGALS1/PPIA	8
GO:0006457	BP	GO:0006457	protein folding	7/56	212/18800	3.04824e-06	0.000966799	0.000650291	ERP44/HSPA1B/HSPA8/HSPD1/PPIA/PRDX4/PTGES3	7
GO:0006458	BP	GO:0006458	'de novo' protein folding	4/56	41/18800	6.58622e-06	0.00179051	0.00120434	HSPA1B/HSPA8/HSPD1/PTGES3	4
GO:0006165	BP	GO:0006165	nucleoside diphosphate phosphorylation	5/56	99/18800	1.12923e-05	0.00225965	0.00151989	ENO1/GAPDH/LDHA/NME1/TPI1	5
GO:0046939	BP	GO:0046939	nucleotide phosphorylation	5/56	100/18800	1.18598e-05	0.00225965	0.00151989	ENO1/GAPDH/LDHA/NME1/TPI1	5
GO:0051702	BP	GO:0051702	biological process involved in interaction with symbiont	5/56	101/18800	1.24494e-05	0.00225965	0.00151989	CFL1/GAPDH/GPX1/HSPA8/HSPD1	5
GO:2001243	BP	GO:2001243	negative regulation of intrinsic apoptotic signaling pathway	5/56	102/18800	1.30616e-05	0.00225965	0.00151989	ENO1/GPX1/MIF/PPIA/VDAC2	5
GO:0007249	BP	GO:0007249	I-kappaB kinase/NF-kappaB signaling	7/56	288/18800	2.24626e-05	0.00356219	0.00239601	FLNA/GAPDH/GSTP1/LGALS1/PRDX4/RHOC/UBE2N	7
GO:0097193	BP	GO:0097193	intrinsic apoptotic signaling pathway	7/56	295/18800	2.6198e-05	0.00361232	0.00242973	ENO1/GPX1/MIF/PPIA/RACK1/S100A8/VDAC2	7
GO:1900024	BP	GO:1900024	regulation of substrate adhesion-dependent cell spreading	4/56	58/18800	2.65751e-05	0.00361232	0.00242973	ACTN4/CORO1C/FGB/FLNA	4
GO:0016032	BP	GO:0016032	viral process	8/56	418/18800	3.11728e-05	0.00395478	0.00266008	CFL1/HSPA1B/HSPA8/LGALS1/PCBP1/PCBP2/PPIA/PTBP1	8
GO:0009132	BP	GO:0009132	nucleoside diphosphate metabolic process	5/56	130/18800	4.21373e-05	0.0050117	0.00337098	ENO1/GAPDH/LDHA/NME1/TPI1	5
GO:0042026	BP	GO:0042026	protein refolding	3/56	24/18800	4.84689e-05	0.00542566	0.00364942	HSPA1B/HSPA8/HSPD1	3
GO:0070527	BP	GO:0070527	platelet aggregation	4/56	69/18800	5.285e-05	0.00550488	0.00370271	ACTB/FGB/FLNA/PPIA	4
GO:0031639	BP	GO:0031639	plasminogen activation	3/56	25/18800	5.49621e-05	0.00550488	0.00370271	ANXA2/ENO1/FGB	3
GO:0006986	BP	GO:0006986	response to unfolded protein	5/56	139/18800	5.79979e-05	0.0055185	0.00371187	ERP44/HSPA1B/HSPA8/HSPD1/RACK1	5
GO:0006096	BP	GO:0006096	glycolytic process	4/56	81/18800	9.9051e-05	0.00852361	0.00573317	ENO1/GAPDH/LDHA/TPI1	4
GO:0006757	BP	GO:0006757	ATP generation from ADP	4/56	82/18800	0.000103901	0.00852361	0.00573317	ENO1/GAPDH/LDHA/TPI1	4
GO:0043122	BP	GO:0043122	regulation of I-kappaB kinase/NF-kappaB signaling	6/56	254/18800	0.000105742	0.00852361	0.00573317	FLNA/GAPDH/GSTP1/LGALS1/RHOC/UBE2N	6
GO:0045862	BP	GO:0045862	positive regulation of proteolysis	7/56	369/18800	0.000107497	0.00852361	0.00573317	ANXA2/ENO1/HMGB1/HSPA1B/HSPD1/RACK1/S100A8	7
GO:0035966	BP	GO:0035966	response to topologically incorrect protein	5/56	160/18800	0.000112861	0.00854796	0.00574955	ERP44/HSPA1B/HSPA8/HSPD1/RACK1	5
GO:0051085	BP	GO:0051085	chaperone cofactor-dependent protein refolding	3/56	32/18800	0.000116788	0.00854796	0.00574955	HSPA1B/HSPA8/PTGES3	3
GO:0046031	BP	GO:0046031	ADP metabolic process	4/56	90/18800	0.000149132	0.0104395	0.00702183	ENO1/GAPDH/LDHA/TPI1	4
GO:0046034	BP	GO:0046034	ATP metabolic process	6/56	273/18800	0.000156753	0.0104395	0.00702183	ENO1/GAPDH/HSPA1B/HSPA8/LDHA/TPI1	6
GO:0034109	BP	GO:0034109	homotypic cell-cell adhesion	4/56	93/18800	0.000169285	0.0104395	0.00702183	ACTB/FGB/FLNA/PPIA	4
GO:0045739	BP	GO:0045739	positive regulation of DNA repair	4/56	94/18800	0.000176419	0.0104395	0.00702183	ACTB/HMGB1/PCNA/UBE2N	4
GO:0043254	BP	GO:0043254	regulation of protein-containing complex assembly	7/56	401/18800	0.000179635	0.0104395	0.00702183	HMGB1/HSPA1B/HSPA8/RACK1/RHOC/TUBB4A/VDAC2	7
GO:0045454	BP	GO:0045454	cell redox homeostasis	3/56	37/18800	0.000181031	0.0104395	0.00702183	ERP44/GPX1/PRDX4	3
GO:0051084	BP	GO:0051084	'de novo' post-translational protein folding	3/56	37/18800	0.000181031	0.0104395	0.00702183	HSPA1B/HSPA8/PTGES3	3
GO:0010769	BP	GO:0010769	regulation of cell morphogenesis involved in differentiation	4/56	96/18800	0.000191335	0.0107092	0.00720322	ACTN4/CORO1C/FGB/FLNA	4
GO:2001237	BP	GO:2001237	negative regulation of extrinsic apoptotic signaling pathway	4/56	97/18800	0.000199125	0.0108267	0.0072823	FGB/GPX1/GSTP1/HSPA1B	4
GO:0034620	BP	GO:0034620	cellular response to unfolded protein	4/56	98/18800	0.000207141	0.0109497	0.00736503	HSPA1B/HSPA8/HSPD1/RACK1	4
GO:0043123	BP	GO:0043123	positive regulation of I-kappaB kinase/NF-kappaB signaling	5/56	188/18800	0.000239565	0.0115447	0.0077652	FLNA/GAPDH/LGALS1/RHOC/UBE2N	5
GO:0010756	BP	GO:0010756	positive regulation of plasminogen activation	2/56	8/18800	0.000241226	0.0115447	0.0077652	ANXA2/ENO1	2
GO:0009135	BP	GO:0009135	purine nucleoside diphosphate metabolic process	4/56	103/18800	0.000250753	0.0115447	0.0077652	ENO1/GAPDH/LDHA/TPI1	4
GO:0009179	BP	GO:0009179	purine ribonucleoside diphosphate metabolic process	4/56	103/18800	0.000250753	0.0115447	0.0077652	ENO1/GAPDH/LDHA/TPI1	4
GO:0050821	BP	GO:0050821	protein stabilization	5/56	191/18800	0.000257771	0.0115447	0.0077652	FLNA/GAPDH/HSPA1B/HSPD1/PTGES3	5
GO:0052548	BP	GO:0052548	regulation of endopeptidase activity	7/56	426/18800	0.000259854	0.0115447	0.0077652	ANXA2/GAPDH/GPX1/HMGB1/HSPD1/RACK1/S100A8	7
GO:0031647	BP	GO:0031647	regulation of protein stability	6/56	300/18800	0.000260862	0.0115447	0.0077652	FLNA/GAPDH/HSPA1B/HSPA8/HSPD1/PTGES3	6
GO:0042060	BP	GO:0042060	wound healing	7/56	429/18800	0.000271163	0.0117278	0.00788837	ACTB/FGB/FLNA/GPX1/PPIA/RHOC/S100A8	7
GO:0022604	BP	GO:0022604	regulation of cell morphogenesis	6/56	305/18800	0.000285032	0.0117466	0.00790099	ACTN4/CFL1/CORO1C/FGB/FLNA/RHOC	6
GO:0006979	BP	GO:0006979	response to oxidative stress	7/56	433/18800	0.000286856	0.0117466	0.00790099	GPX1/GSTP1/HSPA1B/PCNA/PPIA/PRDX4/RACK1	7
GO:0008637	BP	GO:0008637	apoptotic mitochondrial changes	4/56	107/18800	0.000290115	0.0117466	0.00790099	GGCT/GPX1/HSPD1/VDAC2	4
GO:0002840	BP	GO:0002840	regulation of T cell mediated immune response to tumor cell	2/56	9/18800	0.000309554	0.0118509	0.00797119	HMGB1/HSPD1	2
GO:2000343	BP	GO:2000343	positive regulation of chemokine (C-X-C motif) ligand 2 production	2/56	9/18800	0.000309554	0.0118509	0.00797119	HMGB1/MIF	2
GO:0034446	BP	GO:0034446	substrate adhesion-dependent cell spreading	4/56	109/18800	0.000311374	0.0118509	0.00797119	ACTN4/CORO1C/FGB/FLNA	4
GO:0051604	BP	GO:0051604	protein maturation	6/56	314/18800	0.000332954	0.0123434	0.00830247	ANXA2/ENO1/FGB/GCSH/HSPD1/PRDX4	6
GO:0009185	BP	GO:0009185	ribonucleoside diphosphate metabolic process	4/56	112/18800	0.000345328	0.0123434	0.00830247	ENO1/GAPDH/LDHA/TPI1	4
GO:0043281	BP	GO:0043281	regulation of cysteine-type endopeptidase activity involved in apoptotic process	5/56	204/18800	0.000349112	0.0123434	0.00830247	GPX1/HMGB1/HSPD1/RACK1/S100A8	5
GO:0019058	BP	GO:0019058	viral life cycle	6/56	317/18800	0.00035026	0.0123434	0.00830247	HSPA1B/HSPA8/LGALS1/PCBP1/PCBP2/PPIA	6
GO:0033559	BP	GO:0033559	unsaturated fatty acid metabolic process	4/56	115/18800	0.000381857	0.0130846	0.008801	GPX1/GSTP1/MIF/PTGES3	4
GO:0032070	BP	GO:0032070	regulation of deoxyribonuclease activity	2/56	10/18800	0.000386203	0.0130846	0.008801	HMGB1/PCNA	2
GO:0052547	BP	GO:0052547	regulation of peptidase activity	7/56	456/18800	0.00039192	0.0130846	0.008801	ANXA2/GAPDH/GPX1/HMGB1/HSPD1/RACK1/S100A8	7
GO:0035967	BP	GO:0035967	cellular response to topologically incorrect protein	4/56	117/18800	0.000407694	0.0133766	0.00899739	HSPA1B/HSPA8/HSPD1/RACK1	4
GO:0006692	BP	GO:0006692	prostanoid metabolic process	3/56	50/18800	0.000444309	0.014092	0.0094786	GSTP1/MIF/PTGES3	3
GO:0006693	BP	GO:0006693	prostaglandin metabolic process	3/56	50/18800	0.000444309	0.014092	0.0094786	GSTP1/MIF/PTGES3	3
GO:0006690	BP	GO:0006690	icosanoid metabolic process	4/56	121/18800	0.000463081	0.0144466	0.00971712	GPX1/GSTP1/MIF/PTGES3	4
GO:0075522	BP	GO:0075522	IRES-dependent viral translational initiation	2/56	11/18800	0.000471123	0.0144604	0.00972641	PCBP2/PTBP1	2
GO:0043280	BP	GO:0043280	positive regulation of cysteine-type endopeptidase activity involved in apoptotic process	4/56	125/18800	0.00052364	0.0158173	0.010639	HMGB1/HSPD1/RACK1/S100A8	4
GO:1903202	BP	GO:1903202	negative regulation of oxidative stress-induced cell death	3/56	54/18800	0.00055756	0.01652	0.0111117	GPX1/PPIA/RACK1	3
GO:0002424	BP	GO:0002424	T cell mediated immune response to tumor cell	2/56	12/18800	0.000564267	0.01652	0.0111117	HMGB1/HSPD1	2
GO:2001022	BP	GO:2001022	positive regulation of response to DNA damage stimulus	4/56	129/18800	0.000589638	0.0167979	0.0112987	ACTB/HMGB1/PCNA/UBE2N	4
GO:2000116	BP	GO:2000116	regulation of cysteine-type endopeptidase activity	5/56	229/18800	0.000591415	0.0167979	0.0112987	GPX1/HMGB1/HSPD1/RACK1/S100A8	5
GO:0030168	BP	GO:0030168	platelet activation	4/56	130/18800	0.000607019	0.0169876	0.0114262	ACTB/FGB/FLNA/PPIA	4
GO:0006091	BP	GO:0006091	generation of precursor metabolites and energy	7/56	494/18800	0.000631371	0.017413	0.0117124	CS/ENO1/GAPDH/LDHA/MDH2/PTGES3/TPI1	7
GO:0010771	BP	GO:0010771	negative regulation of cell morphogenesis involved in differentiation	2/56	13/18800	0.000665586	0.0178396	0.0119993	ACTN4/CORO1C	2
GO:1900025	BP	GO:1900025	negative regulation of substrate adhesion-dependent cell spreading	2/56	13/18800	0.000665586	0.0178396	0.0119993	ACTN4/CORO1C	2
GO:0019079	BP	GO:0019079	viral genome replication	4/56	134/18800	0.000680196	0.017978	0.0120924	HSPA8/PCBP1/PCBP2/PPIA	4
GO:0044794	BP	GO:0044794	positive regulation by host of viral process	2/56	14/18800	0.000775033	0.020204	0.0135896	CFL1/HSPA8	2
GO:2001020	BP	GO:2001020	regulation of response to DNA damage stimulus	5/56	246/18800	0.000816766	0.0210041	0.0141278	ACTB/HMGB1/MIF/PCNA/UBE2N	5
GO:1902903	BP	GO:1902903	regulation of supramolecular fiber organization	6/56	376/18800	0.000859107	0.0217185	0.0146083	FLNA/GPX1/HSPA1B/HSPA8/RHOC/TUBB4A	6
GO:2001056	BP	GO:2001056	positive regulation of cysteine-type endopeptidase activity	4/56	143/18800	0.00086737	0.0217185	0.0146083	HMGB1/HSPD1/RACK1/S100A8	4
GO:0010755	BP	GO:0010755	regulation of plasminogen activation	2/56	15/18800	0.000892561	0.022059	0.0148374	ANXA2/ENO1	2
GO:0031638	BP	GO:0031638	zymogen activation	3/56	64/18800	0.000917041	0.0223734	0.0150489	ANXA2/ENO1/FGB	3
GO:0006089	BP	GO:0006089	lactate metabolic process	2/56	16/18800	0.00101812	0.0239196	0.0160888	LDHA/LDHB	2
GO:0017014	BP	GO:0017014	protein nitrosylation	2/56	16/18800	0.00101812	0.0239196	0.0160888	GAPDH/S100A8	2
GO:0018119	BP	GO:0018119	peptidyl-cysteine S-nitrosylation	2/56	16/18800	0.00101812	0.0239196	0.0160888	GAPDH/S100A8	2
GO:0006282	BP	GO:0006282	regulation of DNA repair	4/56	152/18800	0.00108827	0.0249404	0.0167755	ACTB/HMGB1/PCNA/UBE2N	4
GO:0016052	BP	GO:0016052	carbohydrate catabolic process	4/56	152/18800	0.00108827	0.0249404	0.0167755	ENO1/GAPDH/LDHA/TPI1	4
GO:0051054	BP	GO:0051054	positive regulation of DNA metabolic process	5/56	263/18800	0.00110089	0.0249404	0.0167755	ACTB/HMGB1/PCNA/PTGES3/UBE2N	5
GO:2001236	BP	GO:2001236	regulation of extrinsic apoptotic signaling pathway	4/56	153/18800	0.00111503	0.0249635	0.016791	FGB/GPX1/GSTP1/HSPA1B	4
GO:0051092	BP	GO:0051092	positive regulation of NF-kappaB transcription factor activity	4/56	154/18800	0.00114225	0.0252756	0.0170009	HSPA1B/PPIA/S100A8/UBE2N	4
GO:0061077	BP	GO:0061077	chaperone-mediated protein folding	3/56	70/18800	0.00118974	0.0260238	0.0175042	HSPA1B/HSPA8/PTGES3	3
GO:0019081	BP	GO:0019081	viral translation	2/56	18/18800	0.00129315	0.027343	0.0183915	PCBP2/PTBP1	2
GO:0072567	BP	GO:0072567	chemokine (C-X-C motif) ligand 2 production	2/56	18/18800	0.00129315	0.027343	0.0183915	HMGB1/MIF	2
GO:2000341	BP	GO:2000341	regulation of chemokine (C-X-C motif) ligand 2 production	2/56	18/18800	0.00129315	0.027343	0.0183915	HMGB1/MIF	2
GO:0099173	BP	GO:0099173	postsynapse organization	4/56	163/18800	0.0014086	0.0294567	0.0198132	ACTB/ACTN1/CFL1/HSPA8	4
GO:0050808	BP	GO:0050808	synapse organization	6/56	419/18800	0.0014979	0.0309837	0.0208403	ACTB/ACTN1/CFL1/FLNA/HSPA8/TUBB	6
GO:0034599	BP	GO:0034599	cellular response to oxidative stress	5/56	284/18800	0.00154626	0.0313825	0.0211085	GPX1/HSPA1B/PCNA/PPIA/RACK1	5
GO:0006919	BP	GO:0006919	activation of cysteine-type endopeptidase activity involved in apoptotic process	3/56	77/18800	0.00156665	0.0313825	0.0211085	HSPD1/RACK1/S100A8	3
GO:1903201	BP	GO:1903201	regulation of oxidative stress-induced cell death	3/56	77/18800	0.00156665	0.0313825	0.0211085	GPX1/PPIA/RACK1	3
GO:0002837	BP	GO:0002837	regulation of immune response to tumor cell	2/56	20/18800	0.00159975	0.0313848	0.0211101	HMGB1/HSPD1	2
GO:1902176	BP	GO:1902176	negative regulation of oxidative stress-induced intrinsic apoptotic signaling pathway	2/56	20/18800	0.00159975	0.0313848	0.0211101	GPX1/PPIA	2
GO:0032069	BP	GO:0032069	regulation of nuclease activity	2/56	21/18800	0.00176477	0.034269	0.0230501	HMGB1/PCNA	2
GO:0010950	BP	GO:0010950	positive regulation of endopeptidase activity	4/56	174/18800	0.00178964	0.0344009	0.0231388	HMGB1/HSPD1/RACK1/S100A8	4
GO:0002834	BP	GO:0002834	regulation of response to tumor cell	2/56	22/18800	0.00193754	0.0365064	0.024555	HMGB1/HSPD1	2
GO:0050765	BP	GO:0050765	negative regulation of phagocytosis	2/56	22/18800	0.00193754	0.0365064	0.024555	HMGB1/RACK1	2
GO:0032103	BP	GO:0032103	positive regulation of response to external stimulus	6/56	442/18800	0.00196253	0.0366146	0.0246278	FLNA/HMGB1/LGALS1/MIF/RBM14/S100A8	6
GO:0002833	BP	GO:0002833	positive regulation of response to biotic stimulus	4/56	180/18800	0.00202509	0.037415	0.0251662	HMGB1/HSPD1/MIF/RBM14	4
GO:0040019	BP	GO:0040019	positive regulation of embryonic development	2/56	23/18800	0.00211802	0.0383867	0.0258197	CFL1/RACK1	2
GO:0051131	BP	GO:0051131	chaperone-mediated protein complex assembly	2/56	23/18800	0.00211802	0.0383867	0.0258197	HSPD1/PTGES3	2
GO:0010952	BP	GO:0010952	positive regulation of peptidase activity	4/56	192/18800	0.00255883	0.0459382	0.0308991	HMGB1/HSPD1/RACK1/S100A8	4
GO:1900407	BP	GO:1900407	regulation of cellular response to oxidative stress	3/56	92/18800	0.00260617	0.0463508	0.0311766	GPX1/PPIA/RACK1	3
GO:0010954	BP	GO:0010954	positive regulation of protein processing	2/56	26/18800	0.00270525	0.0464632	0.0312522	ANXA2/ENO1	2
GO:1903312	BP	GO:1903312	negative regulation of mRNA metabolic process	3/56	94/18800	0.00277017	0.0464632	0.0312522	PAIP1/PTBP1/TAF15	3
GO:0002418	BP	GO:0002418	immune response to tumor cell	2/56	27/18800	0.0029161	0.0464632	0.0312522	HMGB1/HSPD1	2
GO:0019242	BP	GO:0019242	methylglyoxal biosynthetic process	1/56	1/18800	0.00297872	0.0464632	0.0312522	TPI1	1
GO:0032072	BP	GO:0032072	regulation of restriction endodeoxyribonuclease activity	1/56	1/18800	0.00297872	0.0464632	0.0312522	HMGB1	1
GO:0035732	BP	GO:0035732	nitric oxide storage	1/56	1/18800	0.00297872	0.0464632	0.0312522	GSTP1	1
GO:0051623	BP	GO:0051623	positive regulation of norepinephrine uptake	1/56	1/18800	0.00297872	0.0464632	0.0312522	ACTB	1
GO:0061078	BP	GO:0061078	positive regulation of prostaglandin secretion involved in immune response	1/56	1/18800	0.00297872	0.0464632	0.0312522	MIF	1
GO:0072749	BP	GO:0072749	cellular response to cytochalasin B	1/56	1/18800	0.00297872	0.0464632	0.0312522	ACTB	1
GO:0090323	BP	GO:0090323	prostaglandin secretion involved in immune response	1/56	1/18800	0.00297872	0.0464632	0.0312522	MIF	1
GO:0110099	BP	GO:0110099	negative regulation of calcium import into the mitochondrion	1/56	1/18800	0.00297872	0.0464632	0.0312522	VDAC1	1
GO:1901328	BP	GO:1901328	response to cytochalasin B	1/56	1/18800	0.00297872	0.0464632	0.0312522	ACTB	1
GO:1904764	BP	GO:1904764	chaperone-mediated autophagy translocation complex disassembly	1/56	1/18800	0.00297872	0.0464632	0.0312522	HSPA8	1
GO:1905597	BP	GO:1905597	positive regulation of low-density lipoprotein particle receptor binding	1/56	1/18800	0.00297872	0.0464632	0.0312522	ANXA2	1
GO:1990832	BP	GO:1990832	slow axonal transport	1/56	1/18800	0.00297872	0.0464632	0.0312522	HSPA8	1
GO:0032642	BP	GO:0032642	regulation of chemokine production	3/56	97/18800	0.00302791	0.0466002	0.0313443	GSTP1/HMGB1/MIF	3
GO:0062197	BP	GO:0062197	cellular response to chemical stress	5/56	332/18800	0.00304643	0.0466002	0.0313443	GPX1/HSPA1B/PCNA/PPIA/RACK1	5
GO:0032602	BP	GO:0032602	chemokine production	3/56	98/18800	0.00311699	0.0466002	0.0313443	GSTP1/HMGB1/MIF	3
GO:0036473	BP	GO:0036473	cell death in response to oxidative stress	3/56	98/18800	0.00311699	0.0466002	0.0313443	GPX1/PPIA/RACK1	3
GO:0000302	BP	GO:0000302	response to reactive oxygen species	4/56	203/18800	0.00312673	0.0466002	0.0313443	GPX1/GSTP1/PCNA/RACK1	4
GO:1903319	BP	GO:1903319	positive regulation of protein maturation	2/56	28/18800	0.00313443	0.0466002	0.0313443	ANXA2/ENO1	2
GO:0098869	BP	GO:0098869	cellular oxidant detoxification	3/56	100/18800	0.00329995	0.0486806	0.0327436	GPX1/GSTP1/PRDX4	3
GO:1902175	BP	GO:1902175	regulation of oxidative stress-induced intrinsic apoptotic signaling pathway	2/56	29/18800	0.0033602	0.0491882	0.033085	GPX1/PPIA	2
GO:1902882	BP	GO:1902882	regulation of response to oxidative stress	3/56	101/18800	0.00339384	0.0493014	0.0331612	GPX1/PPIA/RACK1	3
